# Supplementary material for: Dissociation of mitochondrial and ribosomal biogenesis during thallium administration in rat kidney
Source: PLoS One. 2024 Dec 4;19(12):e0311884. doi: 10.1371/journal.pone.0311884 (PMC11616847; doi:10.1371/journal.pone.0311884)
Supplement: S1 File — (ZIP) [file pone.0311884.s001.zip]

Archive with 12 entries (11 files):
- Supporting information/
- __MACOSX/._Supporting information
- Supporting information/.DS_Store
- __MACOSX/Supporting information/._.DS_Store
- Supporting information/S2 Table.pptx
- __MACOSX/Supporting information/._S2 Table.pptx
- Supporting information/S3 Table.xlsx
- __MACOSX/Supporting information/._S3 Table.xlsx
- Supporting information/S1 Table.pptx
- __MACOSX/Supporting information/._S1 Table.pptx
- Supporting information/S1 Fig.pptx
- __MACOSX/Supporting information/._S1 Fig.pptx
