# Supplementary material for: Dissociation of mitochondrial and ribosomal biogenesis during thallium administration in rat kidney
Source: PLoS One. 2024 Dec 4;19(12):e0311884. doi: 10.1371/journal.pone.0311884 (PMC11616847; doi:10.1371/journal.pone.0311884)
Supplement: S1 File — (ZIP) [file pone.0311884.s001.zip › Supporting information/S3 Table.xlsx]

## Sheet: Sheet1
Fig.2 A					Fig.2 B					Fig2 C
Havcr1/GAPDH					RPS3/GAPDH					P-eIF2α/eIF2α
Control	Thallium 2days	Thallium 5days			Control	Thallium 2days	Thallium 5days			Control	Thallium 2days	Thallium 5days
1	81.7658	37.6209			0.954545	1.45318	1.5541			2.03861	0.744887	0.351069
0.075997	322.145	55.3328			1.0604	1.39786	1.39014			0.623066	0.554226	0.382296
0.228634	336.054	206.734			1.12116	1.37813	1.30482			1.27798	0.675668	0.290817
0.100129	195.815				0.863896	1.1563				0.451971	0.432931
Fig.3 B					Fig.3 C
MDH2/GAPDH					MDH2/ACTIN
Control	Thallium 2days	Thallium 5days			Ctrl	Thallium 2days	Thallium 5days
1.02778	1.28967	0.542228			1.42161	0.81516	0.283206
0.973176	0.950679	0.466473			0.381709	0.173185	0.28346
0.958926	1.01073	0.493558			1.23209	0.209807	0.43891
1.04012	1.03366				0.964586	0.132171
Fig.4 A
Cytrate Synthase/GAPDH				IDH2/GAPDH				SDHA/GAPDH				Fumarase/GAPDH
Control	Thallium 2days	Thallium 5days		Control	Thallium 2days	Thallium 5days		Control	Thallium 2days	Thallium 5days		Control	Thallium 2days	Thallium 5days
1.12669	0.94605	0.783247		1.27252	0.953459	0.400792		1.067	0.79308	0.862284		1.21515	0.826694	0.819197
1.10284	0.961233	0.465778		0.751514	0.616317	0.251702		1.00206	0.87958	0.772059		0.888089	0.828663	0.751717
0.785062	0.647476	0.657587		0.652103	0.623467	0.314882		0.968443	0.913791	0.774766		0.829225	0.937317	0.783563
0.985404	0.86566			1.32387	1.03652			0.962501	0.795766			1.06753	0.91325
Fig.4 B
Cytrate Synthase/GAPDH				IDH2/GAPDH				SDHA/GAPDH				Fumarase/GAPDH
Control	Thallium 2days	Thallium 5days		Control	Thallium 2days	Thallium 5days		Control	Thallium 2days	Thallium 5days		Control	Thallium 2days	Thallium 5days
0.86881	0.410411	0.456046		1.18167	0.170637	0.267163		0.50588	0.413837	0.405797		0.489612	0.857776	0.948669
1.96643	0.365686	0.206835		1.33655	0.192165	0.228601		1.70973	0.34517	0.26281		1.36223	0.57592	0.474399
0.716926	0.554716	0.424409		0.481787	0.285222	0.270897		0.922578	0.334014	0.324644		1.29661	0.614906	0.558164
0.44783	0.460736	0.33137			0.263876	0.079936		0.861812	0.414396	0.165323		0.85155	0.823141	0.325242
Fig.4 C
OXPHOS(55)/GAPDH				OXPHOS(48)/GAPDH				OXPHOS(40)/GAPDH				OXPHOS(30)/GAPDH				OXPHOS(20)/GAPDH
Control	Thallium 2days	Thallium 5days		Control	Thallium 2days	Thallium 5days		Control	Thallium 2days	Thallium 5days		Control	Thallium 2days	Thallium 5days		Control	Thallium 2days	Thallium 5days
0.695413	0.507285	0.448998		1.08296	0.406116	0.300602		1.32159	0.529587	0.226154		1.00726	0.973311	0.694837		1.33727	1.07687	0.679061
0.847682	0.612948	0.652459		0.864216	0.370007	0.413856		0.845389	0.30864	0.385888		1.00924	0.874535	0.683884		0.998096	0.898549	0.584109
1.08038	0.662678	0.707057		0.942266	0.42241	0.316149		0.929684	0.550592	0.427529		0.885608	0.701155	0.775676		0.88038	0.680731	0.480948
1.37653	0.685056			1.11055	0.462819			0.903337	0.53305			1.09789	0.95956			0.784252	0.774578
Fig.6 A
c-Myc/GAPDH
Control	Thallium 2days	Thallium 5days
2.25027	4.6783	8.11591
0.307207	7.79226	4.73848
0.963238	2.57234	6.85661
0.479286	15.9704
Fig.6 B
c-Myc/GAPDH
Control	Thallium 2days	Thallium 5days
0.968559	4.92988	1.73539
0.997145	3.04457	1.73235
0.984136	3.9117	2.16361
1.05016	9.07046
Fig.6 C
PCNA/GAPDH				Cleaved Cas3(19kDa)/GAPDH				Cleaved Cas3(17kDa)/GAPDH
Control	Thallium 2days	Thallium 5days		Control	Thallium 2days	Thallium 5days		Control	Thallium 2days	Thallium 5days
1.37465	5.21853	2.77676		1.02339	1.33638	1.73193		0.633175	1.43134	17.5798
0.738976	5.38881	2.98399		0.768605	1.10069	1.30658		0.339444	7.25576	2.93778
0.900418	5.97764	4.69761		0.981546	1.44653	1.66178		0.260695	2.39406	13.7145
0.985956	6.08671			1.22646	1.45439			2.76669	3.70749
Fig.6 D
NRF1/GAPDH				TFAM/GAPDH
Control	Thallium 2days	Thallium 5days		Control	Thallium 2days	Thallium 5days
1.21207	0.570248	0.413974		1.22163	0.979314	0.593918
0.813497	0.555322	0.600906		1.06332	0.995907	0.549927
1.22721	0.58792	0.328691		0.830235	0.7889	0.646993
0.74722	0.607032			0.884807	0.928092

## Sheet: Sheet2
Fig.2 A					Fig.2 B					Fig2 C
Havcr1/GAPDH					RPS3/GAPDH					P-eIF2α/eIF2α
Control	Thallium 2days	Thallium 5days			Control	Thallium 2days	Thallium 5days			Control	Thallium 2days	Thallium 5days
32.1435	24.6725	23.9476			0.243409	0.370561	0.396296			4.15876	1.51957	0.716181
33.4719	22.0712	24.7367			0.270401	0.356453	0.354487			1.27105	1.13062	0.779884
32.1411	20.9579	21.5171			0.285897	0.351423	0.332729			2.60707	1.37836	0.593267
32.337	21.6783				0.220293	0.294857				0.922021	0.883179
Fig.3 B					Fig.3 C
MDH2/GAPDH					MDH2/ACTIN
Control	Thallium 2days	Thallium 5days			Ctrl	Thallium 2days	Thallium 5days
1.5048	1.88825	0.793891			18.7656	21.646	20.6023
1.42485	1.39192	0.682977			21.1243	21.1312	21.1934
1.40399	1.47985	0.722633			20.6489	20.9787	21.0132
1.52287	1.51341				20.3647	21.4417
Fig.4 A
Cytrate Synthase/GAPDH				IDH2/GAPDH				SDHA/GAPDH				Fumarase/GAPDH
Control	Thallium 2days	Thallium 5days		Control	Thallium 2days	Thallium 5days		Control	Thallium 2days	Thallium 5days		Control	Thallium 2days	Thallium 5days
1.56268	1.31214	1.08633		1.8469	1.38383	0.581701		0.865336	0.643188	0.699312		4.0777	2.77414	2.74898
1.5296	1.33319	0.646017		1.09073	0.89451	0.365315		0.812669	0.713339	0.62614		2.98016	2.78075	2.52254
1.08885	0.898025	0.912048		0.946449	0.904886	0.457014		0.785407	0.741085	0.628335		2.78264	3.14536	2.6294
1.36672	1.20064			1.92143	1.50439			0.780588	0.645366			3.58232	3.0646
Fig.4 B
Cytrate Synthase/GAPDH				IDH2/GAPDH				SDHA/GAPDH				Fumarase/GAPDH
Control	Thallium 2days	Thallium 5days		Control	Thallium 2days	Thallium 5days		Control	Thallium 2days	Thallium 5days		Control	Thallium 2days	Thallium 5days
21.9579	23.9592	22.9458		20.3159	22.8973	21.3892		20.568	21.7771	20.944		24.9504	25.0607	24.0541
21.9091	23.327	23.9393		19.9082	21.9273	21.4669		19.9408	21.2402	21.4236		24.6038	24.8368	24.9067
23.1348	22.4588	23.0944		20.2045	21.0904	21.4142		20.6008	21.0205	21.3109		24.445	24.4752	24.8643
22.638	22.9565	22.1005			21.4326	21.8241		19.5234	20.9393	20.9335		23.8759	24.2843	24.2925
Fig.4 C
OXPHOS(55)/GAPDH				OXPHOS(48)/GAPDH				OXPHOS(40)/GAPDH				OXPHOS(30)/GAPDH				OXPHOS(20)/GAPDH
Control	Thallium 2days	Thallium 5days		Control	Thallium 2days	Thallium 5days		Control	Thallium 2days	Thallium 5days		Control	Thallium 2days	Thallium 5days		Control	Thallium 2days	Thallium 5days
0.813633	0.593523	0.525328		0.304203	0.114078	0.0844388		0.674281	0.270197	0.115385		1.12814	1.09011	0.778218		0.800358	0.644507	0.406418
0.991787	0.717149	0.763377		0.242757	0.103934	0.116252		0.431321	0.157469	0.196881		1.13035	0.979479	0.765951		0.59736	0.537781	0.349589
1.26404	0.775333	0.827257		0.264681	0.118654	0.0888059		0.474328	0.280914	0.218127		0.991881	0.785294	0.868757		0.526907	0.407417	0.287847
1.61054	0.801516			0.311953	0.130005			0.460886	0.271964			1.22964	1.07471			0.469375	0.463585
Fig.6 A
c-Myc/GAPDH
Control	Thallium 2days	Thallium 5days
27.4708	25.2972	22.6576
27.954	23.938	24.7797
26.5636	24.4847	22.9285
26.5753	21.7916
Fig.6 B
c-Myc/GAPDH
Control	Thallium 2days	Thallium 5days
0.0319625	0.162686	0.0572679
0.0329058	0.100471	0.0571675
0.0324765	0.129086	0.0713991
0.0346553	0.299325
Fig.6 C
PCNA/GAPDH				Cleaved Cas3(19kDa)/GAPDH				Cleaved Cas3(17kDa)/GAPDH
Control	Thallium 2days	Thallium 5days		Control	Thallium 2days	Thallium 5days		Control	Thallium 2days	Thallium 5days
0.716193	2.71885	1.44669		0.342597	0.447379	0.579796		0.0124489	0.0281417	0.345638
0.385006	2.80757	1.55466		0.257304	0.368475	0.4374		0.00667385	0.142656	0.0577601
0.469118	3.11435	2.44745		0.32859	0.484252	0.556312		0.00512556	0.0470699	0.269642
0.513683	3.17118			0.41058	0.486885			0.0543962	0.0728934
Fig.6 D
NRF1/GAPDH				TFAM/GAPDH
Control	Thallium 2days	Thallium 5days		Control	Thallium 2days	Thallium 5days
0.304082	0.143063	0.103857		1.42442	1.14188	0.692509
0.204089	0.139318	0.150754		1.23984	1.16123	0.641215
0.307881	0.147496	0.0824613		0.968054	0.919857	0.754394
0.187461	0.152291			1.03169	1.08216

## Sheet: Sheet3
Fig.2 A				Fig.2 B				Fig2 C
Cq values from Havcr1				Optical density for RPS3				Optical density for P-eIF2α
Control	Thallium 2days	Thallium 5days		Control	Thallium 2days	Thallium 5days		Control	Thallium 2days	Thallium 5days
32.1435	24.6725	23.9476		5503193	8211022	9432944		491098	251516	118239
33.4719	22.0712	24.7367		5235398	7324924	7637652		215130	250363	115033
32.1411	20.9579	21.5171		5271234	7979359	9082295		480981	333146	157029
32.337	21.6783			5221212	6187379			197063	192425
Cq values from GAPDH				Optical density for GAPDH				Optical density for eIF2α
Control	Thallium 2days	Thallium 5days		Control	Thallium 2days	Thallium 5days		Control	Thallium 2days	Thallium 5days
18.9419	17.8242	15.9794		11530512	11300760	12139414		891228	1249192	1246016
16.5523	17.2011	17.3251		9874430	10480232	10988288		1277386	1671240	1113210
16.8106	16.1488	16.007		9403140	11579988	13921152		1392384	1824128	1997632
15.8153	16.09			12087600	10702020			1613054	1644360
Fig.3 B				Fig.3 C
Optical density for MDM2				Cq values from MDH2
Control	Thallium 2days	Thallium 5days		Control	Thallium 2days	Thallium 5days
1546099	2097362	783659		18.7656	21.646	20.6023
1495686	1457795	697425		21.1243	21.1312	21.1934
1797454	1867971	1129020		20.6489	20.9787	21.0132
1601881	1450667			20.3647	21.4417
Optical density for GAPDH				Cq values from ACTIN
Control	Thallium 2days	Thallium 5days		Control	Thallium 2days	Thallium 5days
6867776	7424562	6598164		28.8677	30.9458	28.3768
7016602	7000680	6825720		29.3294	28.1961	28.9692
8557568	8437440	10443378		30.5446	28.3204	29.4198
7031110	6407204			29.9073	28.1167
Fig.4 A
Optical density for Cytrate Synthase				Optical density for IDH2				Optical density for SDHA				Optical density for Fumarase
Control	Thallium 2days	Thallium 5days		Control	Thallium 2days	Thallium 5days		Control	Thallium 2days	Thallium 5days		Control	Thallium 2days	Thallium 5days
1922421	1599399	1519553		16358979	12144886	5858479		8303449	6115199	7629889		3950437	2662914	3028133
2134515	2010587	968082		10959001	9712861	3941561		8845627	8391128	7318705		3274999	3302492	2976849
1613864	1244016	1340135		10100156	9025350	4834955		9080047	8007557	7201399		3247921	3431298	3042558
1772975	1787161			17946543	16122934			7898420	7492944			3659640	3592327
Optical density for GAPDH
Control	Thallium 2days	Thallium 5days
7381260	7313568	8392740
8372820	9048590	8991240
8893032	8311680	8816214
7783500	8931060
Fig.4 B
Optical density for Cytrate Synthase				Optical density for IDH2				Optical density for SDHA				Optical density for Fumarase
Control	Thallium 2days	Thallium 5days		Control	Thallium 2days	Thallium 5days		Control	Thallium 2days	Thallium 5days		Control	Thallium 2days	Thallium 5days
21.9579	23.9592	22.9458		20.3159	22.8973	21.3892		20.568	21.7771	20.944		24.9504	25.0607	24.0541
21.9091	23.327	23.9393		19.9082	21.9273	21.4669		19.9408	21.2402	21.4236		24.6038	24.8368	24.9067
23.1348	22.4588	23.0944		20.2045	21.0904	21.4142		20.6008	21.0205	21.3109		24.445	24.4752	24.8643
22.638	22.9565	22.1005			21.4326	21.8241		19.5234	20.9393	20.9335		23.8759	24.2843	24.2925
Optical density for GAPDH
Control	Thallium 2days	Thallium 5days
21.9579	17.7396	16.8783
21.9091	16.941	16.7311
23.1348	16.6739	16.9232
22.638	16.9037	15.5723
Fig.4 C
Optical density for OXPHOS(55)				Optical density for OXPHOS(48)				Optical density for OXPHOS(40)				Optical density for OXPHOS(30)				Optical density for OXPHOS(20)
Control	Thallium 2days	Thallium 5days		Control	Thallium 2days	Thallium 5days		Control	Thallium 2days	Thallium 5days		Control	Thallium 2days	Thallium 5days		Control	Thallium 2days	Thallium 5days
8698658	6835162	8370979		1355115	547394	560630		7268898	3137592	1853949		10312200	10733642	10602616		7711753	6689356	5836657
15119511	10422534	10213152		1541985	629379	648049		6630159	2307620	2656009		14733180	12170980	8761680		8207307	7043931	4215256
17651276	9816685	10097603		1540019	625963	451656		6678781	3586361	2684673		11842401	8501090	9066556		6631221	4649017	3166544
17715479	9592524			1429752	648292			5111874	3281986			11564465	10997071			4653154	5000295
Optical density for GAPDH
Control	Thallium 2days	Thallium 5days
4454638	4798440	6639488
6351962	6055540	5574544
5818390	5275518	5085888
4583226	4986660
Fig.6 A
Cq values from c-Myc
Control	Thallium 2days	Thallium 5days
27.4708	25.2972	22.6576
27.954	23.938	24.7797
26.5636	24.4847	22.9285
26.5753	21.7916
Cq values from GAPDH
Control	Thallium 2days	Thallium 5days
18.9419	17.8242	15.9794
16.5523	17.2011	17.3251
16.8106	16.1488	16.007
15.8153	16.09
Fig.6 B
Optical density for c-Myc
Control	Thallium 2days	Thallium 5days
182264	990328	395416
217697	682344	435116
240032	920408	639036
278495	2103220
Optical density for GAPDH
Control	Thallium 2days	Thallium 5days
5702464	6087360	6904680
6615780	6791480	7611264
7390976	7130186	8950196
8036160	7026540
Fig.6 C
Optical density for PCNA				Optical density for Cleaved Cas3(19kDa)				Optical density for Cleaved Cas3(17kDa)
Control	Thallium 2days	Thallium 5days		Control	Thallium 2days	Thallium 5days		Control	Thallium 2days	Thallium 5days
334737	1319249	704849		1465427	1914221	2788238		17749	40137	554057
191668	1424198	743509		1151143	1643809	1438702		9952	212135	63328
222017	1423390	967589		1115251	1907105	2626703		5798	61791	424383
246488	1295522			1796288	2123751			79327	105984
Optical density for GAPDH				Optical density for GAPDH
Control	Thallium 2days	Thallium 5days		Control	Thallium 2days	Thallium 5days
3645600	3784740	3800280		8554822	8557500	9617998
3883080	3956716	3730320		8947716	8922234	6578432
3691480	3564928	3083694		6788096	7876506	9443280
3742800	3186540			8749998	8723834
Fig.6 D
Optical density for NRF1				Optical density for TFAM
Control	Thallium 2days	Thallium 5days		Control	Thallium 2days	Thallium 5days
2170704	1096715	673546		5778213	4966021	2623037
1212012	831809	925777		4325808	3794950	2153596
1696767	921413	489995		3639929	3637670	2978612
1273361	919762			4427502	4594933
Optical density for GAPDH				Optical density for GAPDH
Control	Thallium 2days	Thallium 5days		Control	Thallium 2days	Thallium 5days
8923200	9582472	8106660		5350558	5736316	4996020
7423320	7463220	7676224		4602010	4310560	4430016
6888896	7808790	7427662		4959504	5216122	5207876
8490840	7549380			5660520	5600596
